# Supplementary material for: Antimicrobial stewardship in South Africa: a scoping review of the published literature
Source: JAC Antimicrob Resist. 2019 Nov 28;1(3):dlz060. doi: 10.1093/jacamr/dlz060 (PMC8210007; doi:10.1093/jacamr/dlz060)
Supplement: dlz060_Supplementary_Data [file dlz060_supplementary_data.zip]

Archive with 2 entries (2 files):
- Reviewer report 1.docx
- Reviewer report 2.docx
